# Supplementary material for: Mining Indonesian Microbial Biodiversity for Novel Natural Compounds by a Combined Genome Mining and Molecular Networking Approach
Source: Mar Drugs. 2021 May 28;19(6):316. doi: 10.3390/md19060316 (PMC8227522; doi:10.3390/md19060316)
Supplement: Supplementary file 1 [file marinedrugs-19-00316-s001.zip]

Archive with 1 entries (1 files):
- marinedrugs-1222583-supplementary.pdf
